# Supplementary material for: Hybrid Bipedal Locomotion Based on Reinforcement Learning and Heuristics
Source: Micromachines (Basel). 2022 Oct 7;13(10):1688. doi: 10.3390/mi13101688 (PMC9611364; doi:10.3390/mi13101688)
Supplement: Supplementary file 1 [file micromachines-13-01688-s001.zip]

Archive with 1 entries (1 files):
- micromachines-1913297-supplementary.mp4
